# Supplementary material for: Anti-Inflammatory Mechanism Prediction of Sinomenine Based on Network Pharmacology and Its Biological Activity Verification
Source: Biology (Basel). 2025 May 13;14(5):543. doi: 10.3390/biology14050543 (PMC12109165; doi:10.3390/biology14050543)
Supplement: Supplementary file 1 [file biology-14-00543-s001.zip]

Archive with 1 entries (1 files):
- biology-3605650-supplementary.pdf
